# Supplementary material for: The Petasites hybridus CO2 Extract (Ze 339) Blocks SARS-CoV-2 Replication In Vitro
Source: Viruses. 2022 Jan 7;14(1):106. doi: 10.3390/v14010106 (PMC8781559; doi:10.3390/v14010106)
Supplement: Supplementary file 1 [file viruses-14-00106-s001.zip]

Archive with 1 entries (1 files):
- viruses-1514885-supplementary.pdf
